# Supplementary material for: Utility of Aprepitant in the Management of Pediatric Patients with Cyclical Vomiting Syndrome
Source: Medicines (Basel). 2024 Dec 11;11(8):21. doi: 10.3390/medicines11080021 (PMC11677684; doi:10.3390/medicines11080021)
Supplement: Supplementary file 1 [file medicines-11-00021-s001.zip]

Archive with 1 entries (1 files):
- medicines-3157031-supplementary.pdf
